# Supplementary material for: Biomarkers of Neurological Damage: From Acute Stage to Post-Acute Sequelae of COVID-19
Source: Cells. 2023 Sep 13;12(18):2270. doi: 10.3390/cells12182270 (PMC10526816; doi:10.3390/cells12182270)
Supplement: Supplementary file 1 [file cells-12-02270-s001.zip]

Archive with 1 entries (1 files):
- cells-2554670-supplementary.pdf
